# Supplementary material for: A catalogue of somatic NRF2 gain-of-function mutations in cancer
Source: Sci Rep. 2018 Aug 27;8:12846. doi: 10.1038/s41598-018-31281-0 (PMC6110754; doi:10.1038/s41598-018-31281-0)
Supplement: Supplementary file 2 — Supplemental Table S1 [file 41598_2018_31281_MOESM2_ESM.xlsx]

## Sheet: twentyEightGeneSig
Gene Number	Gene		Title:	A catalogue of somatic NRF2 gain-of-function mutations in cancer
1	AKR1B10		Authors:	Michael John Kerins, Aikseng Ooi*
2	HOXC13
3	TRHDE
4	DRC7
5	CD5L
6	GRIA1
7	C11orf97
8	SFTPC
9	NR0B1
10	WFDC6
11	MCEMP1
12	CD300LG
13	RETN
14	LINC01314
15	HBA1
16	CYP2F1
17	SFRP5
18	C4orf22
19	RPL13AP17
20	LOC105373580
21	DUSP27
22	C6orf118
23	FABP4
24	SEC14L3
25	OR6K3
26	RS1
27	BARX1
28	LGI3
