# Supplementary material for: A catalogue of somatic NRF2 gain-of-function mutations in cancer
Source: Sci Rep. 2018 Aug 27;8:12846. doi: 10.1038/s41598-018-31281-0 (PMC6110754; doi:10.1038/s41598-018-31281-0)
Supplement: Supplementary file 3 — Supplemental Table S2 [file 41598_2018_31281_MOESM3_ESM.xlsx]

## Sheet: table1lungmuts
Mutation	Frequency in G3 (NRF2-inactive)	Frequency in G2 (NRF2-active)	Total	%active	Likely NRF2 activator?	Functional Validation Here?	Validated NRF2 activato?		Title:	A catalogue of somatic NRF2 gain-of-function mutations in cancer
W24R	1	0	1	0	NO	NO	NO		Authors:	Michael John Kerins, Aikseng Ooi*
W24C	0	1	1	1	YES	YES	YES
Q26R	0	1	1	1	YES	YES	YES
Q26P	0	1	1	1	YES	YES	YES
Q26L	0	1	1	1	YES	YES	YES
D29H	1	5	6	0.83	YES	NO	NO
D29G	1	2	3	0.67	YES	NO	NO
D29N	0	5	5	1	YES	NO	NO
D29Y	0	3	3	1	YES	NO	NO
L30F	0	4	4	1	YES	NO	NO
G31R	0	1	1	1	YES	NO	NO
G31A	0	5	5	1	YES	NO	NO
G31V	0	1	1	1	YES	NO	NO
R34P	1	4	5	0.8	YES	YES	YES
R34Q	0	5	5	1	YES	YES	YES
R34G	1	5	6	0.83	YES	YES	YES
D77G	0	1	1	1	YES	YES	YES
D77Y	0	1	1	1	YES	YES	YES
E79V	1	0	1	0	NO	NO	NO
E79Q	0	7	7	1	YES	NO	NO
E79K	0	1	1	1	YES	NO	NO
E79D	0	1	1	1	YES	NO	NO
E79G	0	1	1	1	YES	NO	NO
T80A	0	1	1	1	YES	NO	NO
T80K	0	2	2	1	YES	NO	NO
G81S	0	2	2	1	YES	NO	NO
G81V	0	1	1	1	YES	NO	NO
E82Q	1	0	1	0	NO	NO	NO
E82D	0	1	1	1	YES	NO	NO
H107R	0	1	1	1	YES	YES	NO
M235I	0	1	1	1	YES	YES	NO
F289L	0	1	1	1	YES	YES	NO
L370V	0	1	1	1	YES	YES	NO
S414N	1	0	1	0	NO	NO	NO
